# Supplementary material for: Intracerebroventricular administration of oxytocin and intranasal administration of the oxytocin derivative improve β‐amyloid peptide (25–35)‐induced memory impairment in mice
Source: Neuropsychopharmacol Rep. 2022 Sep 19;42(4):492–501. doi: 10.1002/npr2.12292 (PMC9773650; doi:10.1002/npr2.12292)
Supplement: Supplementary file 1 — Table S1 [file NPR2-42-492-s002.xlsx]

## Sheet: Alternation (b)
Mouse ID	Veh+DMSO		Mouse ID	0.3 OXT+DMSO		Mouse ID	Veh+Aβ		Mouse ID	0.03 OXT+Aβ		Mouse ID	0.1 OXT+Aβ		Mouse ID	0.3 OXT+Aβ
#0980_1	70.2		#0980_1'	66.7		#0980_①	62.9		#0980_①’	46.2		#0980_a	52.2		#0980_A	63.2
#0980_2	68		#0980_2'	60.4		#0980_②	50		#0980_②’	65.4		#0980_b	48		#0980_B	63
#0980_3	75.9		#0980_3'	72.1		#0980_③	59.5		#0980_③’	50		#0980_c	74.2		#0980_C	71.7
#0980_4	77.4		#0980_4'	68.6		#0980_④	55.6		#0980_④’	53.3		#0980_d	64.7		#0980_D	77.3
#0980_5	69		#0980_5'	71		#0980_⑤	53.3		#0980_⑤’	75		#0980_e	51.5		#0980_E	68.5
#0980_6	65		#0980_6'	63.9		#0980_⑥	40.8		#0980_⑥’	66.7		#0980_f	81.6		#0980_F	60.4
#0097_7	79.2		#0097_7'	76		#0097_⑦	63		#0097_⑦'	58		#0097_g	62.5		#0097_G	71.8
#0097_8	73.6		#0097_8'	67.6		#0097_⑧	49.1		#0097_⑧'	48.8		#0097_h	55.2		#0097_H	65
#0097_9	79.5		#0097_9'	68.8		#0097_⑨	47.8		#0097_⑨'	70.8		#0097_i	61		#0097_I	78
	Veh	0.3 OXT	Veh	0.03 OXT	0.1 OXT	0.3 OXT
MEAN	70.9167	67.1167	53.6833	59.4333	62.0333	67.35
SE	1.95421	1.80507	3.17358	4.59149	5.60528	2.60573

## Sheet: Total arm entries(c)
Mouse ID	Veh+DMSO		Mouse ID	0.3 OXT+DMSO		Mouse ID	Veh+Aβ		Mouse ID	0.03 OXT+Aβ		Mouse ID	0.1 OXT+Aβ		Mouse ID	0.3 OXT+Aβ
#0980_1	49		#0980_1'	29		#0980_①	37		#0980_①’	15		#0980_a	25		#0980_A	40
#0980_2	27		#0980_2'	50		#0980_②	30		#0980_②’	28		#0980_b	27		#0980_B	29
#0980_3	31		#0980_3'	45		#0980_③	44		#0980_③’	24		#0980_c	33		#0980_C	48
#0980_4	33		#0980_4'	37		#0980_④	47		#0980_④’	32		#0980_d	36		#0980_D	46
#0980_5	31		#0980_5'	33		#0980_⑤	47		#0980_⑤’	38		#0980_e	35		#0980_E	56
#0980_6	22		#0980_6'	38		#0980_⑥	51		#0980_⑥’	17		#0980_f	40		#0980_F	55
#0097_7	26		#0097_7'	27		#0097_⑦	56		#0097_⑦'	52		#0097_g	18		#0097_G	41
#0097_8	55		#0097_8'	39		#0097_⑧	55		#0097_⑧'	43		#0097_h	31		#0097_H	42
#0097_9	41		#0097_9'	34		#0097_⑨	25		#0097_⑨'	26		#0097_i	43		#0097_I	43
	Veh	0.3 OXT	Veh	0.03 OXT	0.1 OXT	0.3 OXT
MEAN	32.1667	38.6667	42.6667	25.6667	32.6667	45.6667
SE	3.72753	3.14819	3.1693	3.60247	2.319	4.12041

## Sheet: Alternation(e)
Mouse ID	Veh+Veh+DMSO		Mouse ID	L-368,899+Veh+DMSO		Mouse ID	Veh+Veh+Aβ		Mouse ID	L-368,899+Veh+Aβ		Mouse ID	Veh+OXT+Aβ		Mouse ID	L-368,899+OXT+Aβ
#1338_1	79.5		#1338_1'	82.9		#1338_①	63.2		#1338_①’	41		#1338_a	74.1		#1338_A	65
#1338_2	80.5		#1338_2'	78.9		#1338_②	52.8		#1338_②’	60		#1338_b	74.4		#1338_B	59.1
#1338_3	71		#1338_3'	71.9		#1338_③	50		#1338_③’	51.5		#1338_c	75.8		#1338_C	54.8
#1338_4	78.4		#1338_4'	72.7		#1338_④	65.9		#1338_④’	56		#1338_d	75.6		#1338_D	54.8
#1338_5	72.1		#1338_5'	73		#1338_⑤	56.5		#1338_⑤’	55.6		#1338_e	65.2		#1338_E	51.1
#1338_6	71.4		#1338_6'	71.4		#1338_⑥	56.4		#1338_⑥’	57.1		#1338_f	70.3		#1338_F	45.7
	Veh+Veh	L-368,899+Veh	Veh+Veh	L-368,899+Veh	Veh+OXT	L-368,899+OXT
MEAN	75.4833	75.1333	57.4667	53.5333	72.5667	55.0833
SE	1.80765	1.90939	2.47382	2.74538	1.681	2.69906

## Sheet: Total arm entries(f)
Mouse ID	Veh+Veh+DMSO		Mouse ID	L-368,899+Veh+DMSO		Mouse ID	Veh+Veh+Aβ		Mouse ID	L-368,899+Veh+Aβ		Mouse ID	Veh+OXT+Aβ		Mouse ID	L-368,899+OXT+Aβ
#1338_1	46		#1338_1'	43		#1338_①	40		#1338_①’	41		#1338_a	60		#1338_A	42
#1338_2	43		#1338_2'	21		#1338_②	38		#1338_②’	37		#1338_b	45		#1338_B	24
#1338_3	33		#1338_3'	34		#1338_③	36		#1338_③’	35		#1338_c	35		#1338_C	33
#1338_4	53		#1338_4'	35		#1338_④	46		#1338_④’	27		#1338_d	43		#1338_D	33
#1338_5	45		#1338_5'	39		#1338_⑤	48		#1338_⑤’	38		#1338_e	48		#1338_E	47
#1338_6	30		#1338_6'	30		#1338_⑥	41		#1338_⑥’	37		#1338_f	39		#1338_F	37
	Veh+Veh	L-368,899+Veh	Veh+Veh	L-368,899+Veh	Veh+OXT	L-368,899+OXT
MEAN	41.6667	33.6667	41.5	35.8333	45	36
SE	3.51821	3.11627	1.89297	1.93936	3.53082	3.26599
