# Supplementary material for: Intracerebroventricular administration of oxytocin and intranasal administration of the oxytocin derivative improve β‐amyloid peptide (25–35)‐induced memory impairment in mice
Source: Neuropsychopharmacol Rep. 2022 Sep 19;42(4):492–501. doi: 10.1002/npr2.12292 (PMC9773650; doi:10.1002/npr2.12292)
Supplement: Supplementary file 2 — Table S2 [file NPR2-42-492-s001.xlsx]

## Sheet: day1-3(b)
			Veh+DMSO	OXT+DMSO	Veh+Aβ	OXT+Aβ
	MEAN	day 1	58.8952	70.7317	77.1806	72.6927
		day 2	30.7891	51.3663	66.7267	58.5521
		day 3	26.6236	45.0829	99.785	43.0735
	SE	day 1	5.97705	8.272	7.12023	7.5043
		day 2	5.21631	5.83047	5.57145	10.0836
		day 3	9.07463	5.6023	6.09058	9.06949
	Mouse ID	#4677_1	#4677_3	#4677_5	#2607_1	#2607_3	#2607_5	#1737_1	#1737_3	#1737_5	#3413_1	#3413_2
Veh+DMSO	day 1	59.14	94.0325	67.185	40.375	54.405	55.68	94.5	58.44	40.4825	36.25	47.3575
	day 2	11.575	29.015	29.0325	34.03	13.28	41.72	18.3125	12.28	69.7325	40.8575	38.845
	day 3	20.22	8.39	42.235	38.42	4.4975	11.705	7.89	35.5625	7.2375	107.188	9.515
	Mouse ID	#4677_2	#4677_4	#4677_6	#2607_2	#2607_4	#2607_6	#1737_2	#1737_4	#1737_6	#3413_2	#3413_3	#3413_6
OXT+DMSO	day 1	90.7175	98.0475	80.5625	30.125	31.0775	43.89	74.6725	41.4675	71.33	68.64	105.703	112.547
	day 2	44.125	63.9375	90.2175	49.61	69.3125	24.705	47.69	66.3125	52.6725	49.875	13.36	44.5775
	day 3	70.375	23.36	65.3925	32.72	49.89	57.3475	57.455	30.47	50.985	15.0625	21.75	66.1875
	Mouse ID	#4677_1'	#4677_3'	#4677_5'	#2607_1'	#2607_3'	#2607_5'	#1737_1'	#1737_3'	#1737_5'	#3413_1'	#3413_3'	#3413_5'
Veh+Aβ	day 1	74.015	64.1575	22.61	72.4875	120	83.7825	94.485	78.6575	100.688	74.235	52.0325	89.0175
	day 2	61.0325	61.1725	69.6425	84.8125	85.845	55.11	98.5775	63.625	54.265	63.53	23.7325	79.375
	day 3	48.375	120	108.203	83.39	120	100.655	120	120	85.9225	98.905	101.312	90.6575
	Mouse ID	#4677_2'	#4677_4'	#4677_6'	#2607_2'	#2607_4'	#2607_6'	#1737_2'	#1737_4'	#1737_6'	#3413_2'	#3413_4'	#3413_6'
OXT+Aβ	day 1	69.7825	120	61.985	106.14	51.9075	92.015	65.125	37.735	84.39	44.0625	48.4525	90.7175
	day 2	17.1075	25.655	18.705	86.7825	99.7175	45.9075	67.1575	60.92	59.455	85.25	15.9675	120
	day 3	10.815	35.9525	20.0175	10.4075	24.61	53.595	61.485	45.2675	13.9675	58.3425	62.4225	120

## Sheet: day3 distance(d)
Mouse ID	Veh+DMSO		Mouse ID	OXT+DMSO		Mouse ID	Veh+Aβ		Mouse ID	OXT+Aβ
#4677_1	620.72		#4677_2	1551.58		#4677_1'	1242.82		#4677_2'	293.92
#4677_3	213.81		#4677_4	610.22		#4677_3'	2656.4		#4677_4'	881.48
#4677_5	1022.66		#4677_6	1698.64		#4677_5'	1588.84		#4677_6'	390
#2607_1	205.64		#2607_2	801.15		#2607_1'	1377.77		#2607_2'	1485.28
#2607_3	664.93		#2607_4	909.85		#2607_3'	2259.51		#2607_4'	765.24
#2607_5	146.93		#2607_6	984.16		#2607_5'	855.99		#2607_6'	364.53
#1737_1	1699.4		#1737_2	587.12		#1737_1'	1459.92		#1737_2'	1422.93
#1737_3	279.99		#1737_4	593.37		#1737_3'	2456.75		#1737_4'	1122.67
#1737_5	872.92		#1737_6	1335.49		#1737_5'	1757.22		#1737_6'	1173.72
#3413_1	148.98		#3413_2	859.48		#3413_1'	1015.63		#3413_2'	268.14
#3413_2	335.47		#3413_3	1300.26		#3413_3'	2699.05		#3413_4'	1067.88
			#3413_6	1378.57		#3413_5'	1167.09		#3413_6'	1488.32
	Veh+DMSO	OXT+DMSO	Veh+Aβ	OXT+Aβ
MEAN	564.677	1050.82	1711.42	893.676
SE	145.804	112.235	187.645	136.133

## Sheet: day3 swimspeed(e)
Mouse ID	Veh+DMSO		Mouse ID	OXT+DMSO		Mouse ID	Veh+Aβ		Mouse ID	OXT+Aβ
#4677_1	14.28		#4677_2	17.63		#4677_1'	19		#4677_2'	11.25
#4677_3	10.83		#4677_4	12.65		#4677_3'	22.14		#4677_4'	16.21
#4677_5	17.6		#4677_6	22.44		#4677_5'	13.86		#4677_6'	9.94
#2607_1	11.78		#2607_2	10.91		#2607_1'	11.48		#2607_2'	18.49
#2607_3	13.39		#2607_4	15.54		#2607_3'	18.83		#2607_4'	14.67
#2607_5	9.24		#2607_6	10.94		#2607_5'	10.24		#2607_6'	12.42
#1737_1	15.48		#1737_2	12.28		#1737_1'	17.61		#1737_2'	17
#1737_3	8.01		#1737_4	14.63		#1737_3'	22.65		#1737_4'	13.5
#1737_5	15.51		#1737_6	16.48		#1737_5'	16.83		#1737_6'	9.78
#3413_1	9.15		#3413_2	12.64		#3413_1'	15.21		#3413_2'	10.32
#3413_2	13.48		#3413_3	20.91		#3413_3'	25.68		#3413_4'	10.58
			#3413_6	18.71		#3413_5'	16.09		#3413_6'	17.13
	Veh+DMSO	OXT+DMSO	Veh+Aβ	OXT+Aβ
MEAN	12.6136	15.48	17.4683	13.4408
SE	0.924647	1.1096	1.31674	0.914437

## Sheet: probe test(f)
Mouse ID	Veh+DMSO		Mouse ID	OXT+DMSO		Mouse ID	Veh+Aβ		Mouse ID	OXT+Aβ
#4677_1	23.36		#4677_2	9.22		#4677_1'	29.6725		#4677_2'	24.5775
#4677_3	25.7175		#4677_4	27.4225		#4677_3'	18.265		#4677_4'	18.9225
#4677_5	19.0775		#4677_6	18.2825		#4677_5'	10.14		#4677_6'	41.9825
#2607_1	26.905		#2607_2	25.955		#2607_1'	17.0275		#2607_2'	24.145
#2607_3	43.5775		#2607_4	31.875		#2607_3'	14.8125		#2607_4'	27.3425
#2607_5	30.86		#2607_6	19.485		#2607_5'	20.7325		#2607_6'	35.7975
#1737_1	28.25		#1737_2	8.8775		#1737_1'	18.14		#1737_2'	24.5025
#1737_3	33.3725		#1737_4	20.28		#1737_3'	17.61		#1737_4'	24.4825
#1737_5	24.2375		#1737_6	29		#1737_5'	13.625		#1737_6'	36.875
#3413_1	19.47		#3413_2	42.4675		#3413_1'	20.6575		#3413_2'	21.67
#3413_2	30.6425		#3413_3	22.655		#3413_3'	16.4525		#3413_4'	22.47
			#3413_6	28.6575		#3413_5'	19.97		#3413_6'	38.595
	Veh+DMSO	OXT+DMSO	Veh+Aβ	OXT+Aβ
MEAN	27.77	23.6815	18.0921	28.4469
SE	2.09031	2.72466	1.37405	2.21838

## Sheet: probe distance(g)
Mouse ID	Veh+DMSO		Mouse ID	OXT+DMSO		Mouse ID	Veh+Aβ		Mouse ID	OXT+Aβ
#4677_1	2044.36		#4677_2	1365.8		#4677_1'	1633.95		#4677_2'	2209.38
#4677_3	1874.96		#4677_4	1917.86		#4677_3'	1361.86		#4677_4'	1807.69
#4677_5	1866.01		#4677_6	1819.83		#4677_5'	1076.59		#4677_6'	1684.93
#2607_1	2497.95		#2607_2	1317.67		#2607_1'	1132.24		#2607_2'	1894.04
#2607_3	1688.07		#2607_4	1851.41		#2607_3'	1161.9		#2607_4'	2073.6
#2607_5	1455.66		#2607_6	1606.25		#2607_5'	1813.26		#2607_6'	1785.31
#1737_1	1366.42		#1737_2	1538.89		#1737_1'	1912.59		#1737_2'	1521.68
#1737_3	2175.58		#1737_4	2510.26		#1737_3'	1893.31		#1737_4'	1750.31
#1737_5	1914.25		#1737_6	1445.23		#1737_5'	2074.52		#1737_6'	927.21
#3413_1	1726.49		#3413_2	2094.73		#3413_1'	1284.01		#3413_2'	2001.28
#3413_2	2164.45		#3413_3	1787.39		#3413_3'	2349.04		#3413_4'	696.89
			#3413_6	1882.36		#3413_5'	2208.14		#3413_6'	1444.47
	Veh+DMSO	OXT+DMSO	Veh+Aβ	OXT+Aβ
MEAN	1888.56	1761.47	1658.45	1649.73
SE	99.1773	97.318	128.708	129.665

## Sheet: probe swimspeed(h)
Mouse ID	Veh+DMSO		Mouse ID	OXT+DMSO		Mouse ID	Veh+Aβ		Mouse ID	OXT+Aβ
#4677_1	22.72		#4677_2	15.18		#4677_1'	18.16		#4677_2'	24.55
#4677_3	20.83		#4677_4	21.31		#4677_3'	15.13		#4677_4'	20.09
#4677_5	20.74		#4677_6	20.22		#4677_5'	11.96		#4677_6'	18.72
#2607_1	27.76		#2607_2	14.64		#2607_1'	12.58		#2607_2'	21.05
#2607_3	18.76		#2607_4	20.57		#2607_3'	12.91		#2607_4'	23.04
#2607_5	16.17		#2607_6	17.85		#2607_5'	20.15		#2607_6'	19.84
#1737_1	15.18		#1737_2	17.1		#1737_1'	21.25		#1737_2'	16.91
#1737_3	24.18		#1737_4	27.89		#1737_3'	21.04		#1737_4'	19.45
#1737_5	21.27		#1737_6	16.06		#1737_5'	23.05		#1737_6'	10.3
#3413_1	19.19		#3413_2	23.28		#3413_1'	14.27		#3413_2'	22.24
#3413_2	24.05		#3413_3	19.86		#3413_3'	26.1		#3413_4'	7.74
			#3413_6	20.92		#3413_5'	24.54		#3413_6'	16.05
	Veh+DMSO	OXT+DMSO	Veh+Aβ	OXT+Aβ
MEAN	20.9864	19.5733	18.4283	18.3317
SE	1.10261	1.08117	1.43033	1.44124
