# Supplementary material for: Intracerebroventricular administration of oxytocin and intranasal administration of the oxytocin derivative improve β‐amyloid peptide (25–35)‐induced memory impairment in mice
Source: Neuropsychopharmacol Rep. 2022 Sep 19;42(4):492–501. doi: 10.1002/npr2.12292 (PMC9773650; doi:10.1002/npr2.12292)
Supplement: Supplementary file 3 — Table S3 [file NPR2-42-492-s005.xlsx]

## Sheet: Alternation(a)
Mouse ID	Veh+DMSO		Mouse ID	OXT(i.n)+DMSO		Mouse ID	Veh+Aβ		Mouse ID	OXT(i.n)+Aβ
#2160_1	76.5		#2160_1'	76.5		#2160_①	60		#2160_①’	50
#2160_2	82.5		#2160_2'	74.4		#2160_②	55		#2160_②’	57.1
#2160_3	66.7		#2160_3'	61.8		#2160_③	65.5		#2160_③’	59.1
#2160_4	73.5		#2160_4'	66.7		#2160_④	63.6		#2160_④’	66.7
#2160_5	68		#2160_5'	76.7		#2160_⑤	45.2		#2160_⑤’	64.7
#2160_6	76.2		#2160_6'	69.7		#2160_⑥	62.5		#2160_⑥’	57.7
	Veh+DMSO	OXT(i.n)+DMSO	Veh+Aβ	OXT(i.n)+Aβ
MEAN	73.9	70.9667	58.6333	59.2167
SE	2.40014	2.44345	3.06754	2.43453

## Sheet: Total arm entries(b)
Mouse ID	Veh+DMSO		Mouse ID	OXT(i.n)+DMSO		Mouse ID	Veh+Aβ		Mouse ID	OXT(i.n)+Aβ
#2160_1	36		#2160_1'	36		#2160_①	22		#2160_①’	28
#2160_2	42		#2160_2'	41		#2160_②	42		#2160_②’	30
#2160_3	41		#2160_3'	36		#2160_③	31		#2160_③’	24
#2160_4	36		#2160_4'	32		#2160_④	35		#2160_④’	20
#2160_5	27		#2160_5'	32		#2160_⑤	33		#2160_⑤’	36
#2160_6	44		#2160_6'	35		#2160_⑥	50		#2160_⑥’	28
	Veh+DMSO	OXT(i.n)+DMSO	Veh+Aβ	OXT(i.n)+Aβ
MEAN	37.6667	35.3333	35.5	27.6667
SE	2.51219	1.3581	3.92216	2.2161

## Sheet: Alternation(c)
Mouse ID	Veh+DMSO		Mouse ID	DMSO+OXT detivative		Mouse ID	Veh+Aβ		Mouse ID	OXT detivative+Aβ
#1112_1	70		#1112_1'	75		#1112_①	63		#1112_①’	81.5
#1112_2	71.9		#1112_2'	75		#1112_②	46.5		#1112_②’	85.7
#1112_3	77.4		#1112_3'	77.8		#1112_③	41.2		#1112_③’	75
#1112_4	76.5		#1112_4'	81.8		#1112_④	59		#1112_④’	72.7
#1112_5	66		#1112_5'	80		#1112_⑤	58.9		#1112_⑤’	76.2
#1112_6	73.1		#1112_6'	69.7		#1112_⑥	61.5		#1112_⑥’	69.6
	Veh+DMSO	DMSO+OXT detivative	Veh+Aβ	OXT detivative+Aβ
MEAN	72.4833	76.55	55.0167	76.7833
SE	1.72461	1.75836	3.65216	2.40519

## Sheet: Total arm entries(d)
Mouse ID	Veh+DMSO		Mouse ID	DMSO+OXT detivative		Mouse ID	Veh+Aβ		Mouse ID	OXT detivative+Aβ
#1112_1	42		#1112_1'	38		#1112_①	29		#1112_①’	29
#1112_2	34		#1112_2'	30		#1112_②	45		#1112_②’	30
#1112_3	33		#1112_3'	47		#1112_③	19		#1112_③’	26
#1112_4	36		#1112_4'	35		#1112_④	41		#1112_④’	35
#1112_5	55		#1112_5'	37		#1112_⑤	58		#1112_⑤’	44
#1112_6	28		#1112_6'	35		#1112_⑥	28		#1112_⑥’	25
	Veh+DMSO	DMSO+OXT detivative	Veh+Aβ	OXT detivative+Aβ
MEAN	38	37	36.6667	31.5
SE	3.87298	2.29492	5.74263	2.88386

## Sheet: Alternation(e)
Mouse ID	DMSO+Veh+Veh		Mouse ID	DMSO+L-368,899+Veh		Mouse ID	Aβ+Veh+Veh		Mouse ID	Aβ+L-368,899+Veh		Mouse ID	Aβ+Veh+OXT detivative		Mouse ID	Aβ+L-368,899+OXT detivative
#4531_1	77.5		#4531_1'	70.4		#4531_①	59.3		#4531_①'	56.3		#4531_a	74.1		#4531_A	60.7
#4531_2	77.8		#4531_2'	73.7		#4531_②	58.3		#4531_②'	68.8		#4531_b	69.2		#4531_B	63.6
#4531_3	75		#4531_3'	88		#4531_③	61.3		#4531_③'	56.8		#4531_c	80		#4531_C	52.6
#4531_4	76.9		#4531_4'	73.9		#4531_④	52.5		#4531_④'	58.3		#4531_d	77.3		#4531_D	57.1
#4531_5	82.9		#4531_5'	78.6		#4531_⑤	62.7		#4531_⑤'	67.9		#4531_e	61.9		#4531_E	62.2
#4531_6	80		#4531_6'	77.4		#4531_⑥	66.7		#4531_⑥'	60		#4531_f	83.3		#4531_F	62.5
	DMSO+Veh+Veh	DMSO+L-368,899+Veh	Aβ+Veh+Veh	Aβ+L-368,899+Veh	Aβ+Veh+OXT detivative	Aβ+L-368,899+OXT detivative
MEAN	78.35	77	60.1333	61.35	74.3	59.7833
SE	1.12213	2.50187	1.94417	2.27841	3.17438	1.70713

## Sheet: Total arm entries(f)
Mouse ID	DMSO+Veh+Veh		Mouse ID	DMSO+L-368,899+Veh		Mouse ID	Aβ+Veh+Veh		Mouse ID	Aβ+L-368,899+Veh		Mouse ID	Aβ+Veh+OXT detivative		Mouse ID	Aβ+L-368,899+OXT detivative
#4531_1	42		#4531_1'	29		#4531_①	29		#4531_①'	50		#4531_a	29		#4531_A	30
#4531_2	38		#4531_2'	40		#4531_②	50		#4531_②'	50		#4531_b	15		#4531_B	46
#4531_3	38		#4531_3'	27		#4531_③	33		#4531_③'	46		#4531_c	22		#4531_C	40
#4531_4	41		#4531_4'	48		#4531_④	42		#4531_④'	38		#4531_d	24		#4531_D	23
#4531_5	37		#4531_5'	30		#4531_⑤	53		#4531_⑤'	30		#4531_e	23		#4531_E	39
#4531_6	37		#4531_6'	33		#4531_⑥	41		#4531_⑥'	52		#4531_f	38		#4531_F	50
	DMSO+Veh+Veh	DMSO+L-368,899+Veh	Aβ+Veh+Veh	Aβ+L-368,899+Veh	Aβ+Veh+OXT detivative	Aβ+L-368,899+OXT detivative
MEAN	38.8333	34.5	41.3333	44.3333	25.1667	38
SE	0.872417	3.27363	3.80058	3.51821	3.15612	4.09064
