# Supplementary material for: Intracerebroventricular administration of oxytocin and intranasal administration of the oxytocin derivative improve β‐amyloid peptide (25–35)‐induced memory impairment in mice
Source: Neuropsychopharmacol Rep. 2022 Sep 19;42(4):492–501. doi: 10.1002/npr2.12292 (PMC9773650; doi:10.1002/npr2.12292)
Supplement: Supplementary file 4 — Table S4 [file NPR2-42-492-s004.xlsx]

## Sheet: Relative fluorescence area (c)
	Mouse ID
	Veh	OXT derivative
	#3481_1	#3481_1'
	#3481_2	#3481_2'
	#3481_3	#3481_4'
	#3481_4	#3481_6'
	OB			IL			PVH			BLA			HIP			DMH			Pr5			RVL
	Veh	OXT derivative		Veh	OXT derivative		Veh	OXT derivative		Veh	OXT derivative		Veh	OXT derivative		Veh	OXT derivative		Veh	OXT derivative		Veh	OXT derivative
	0.791569	0.521024		0.48729	0.288859		0.0573789	6.73551		0.344161	0.527612		1.03178	6.52062		0.13245	1.01982		0.549562	0.594673		0.904307	0.195312
	0.113258	2.12961		0	0.0167291		0.829577	4.32307		0.831822	0.569126		0.425851	5.53509		0.428457	0.187017		0.324907	1.43844		0.908866	0.951602
	0.211671	1.10897		0.274174	0.207874		0.493673	3.97461		0	0.500814		0.336649	6.15777		0.0787815	1.42883		0.024702	0.125033		0.234517	0.708227
	0.795201	1.26459		0.21423	1.10831		0.22718	3.20622		0.0694525	0.820934		0.447979	4.20453		0.290047	2.46058		0.00313067	0.690211		0.110137	0.0983736
	Veh	OXT		Veh	OXT		Veh	OXT		Veh	OXT		Veh	OXT		Veh	OXT		Veh	OXT		Veh	OXT
MEAN	0.477925	1.25605		0.243924	0.405443		0.401952	4.55985		0.311359	0.604621		0.560565	5.6045		0.232434	1.27406		0.225576	0.71209		0.539457	0.488379
SE	0.183237	0.332299		0.100218	0.241134		0.168462	0.761817		0.188728	0.0734606		0.158904	0.509094		0.0792412	0.472412		0.130597	0.271798		0.21348	0.204308
