# Supplementary material for: Intracerebroventricular administration of oxytocin and intranasal administration of the oxytocin derivative improve β‐amyloid peptide (25–35)‐induced memory impairment in mice
Source: Neuropsychopharmacol Rep. 2022 Sep 19;42(4):492–501. doi: 10.1002/npr2.12292 (PMC9773650; doi:10.1002/npr2.12292)
Supplement: Supplementary file 5 — Table S5 [file NPR2-42-492-s003.xlsx]

## Sheet: Spontaneous activity(a)
Mouse ID	Veh+DMSO		Mouse ID	OXT+DMSO		Mouse ID	Veh+Aβ		Mouse ID	OXT+Aβ
#1252_1	752		#1252_1'	984		#1252_①	1016		#1252_①’	1553
#1252_2	1272		#1252_2'	1462		#1252_②	1198		#1252_②’	1158
#1252_3	1522		#1252_3'	1554		#1252_③	1360		#1252_③’	1525
#1252_4	1443		#1252_4'	1237		#1252_④	1443		#1252_④’	1520
#1252_5	1531		#1252_5'	1557		#1252_⑤	1428		#1252_⑤’	1576
#1252_6	1233		#1252_6'	1643		#1252_⑥	1463		#1252_⑥’	1684
	Veh+DMSO	OXT+DMSO	Veh+Aβ	OXT+Aβ
MEAN	1292.17	1406.17	1318	1502.67
SE	119.485	101.76	72.1383	73.118

## Sheet: The open-field test (b)
Mouse ID	DMSO+Veh		Mouse ID	DMSO+OXT derivative		Mouse ID	Aβ+Veh		Mouse ID	Aβ+OXT derivative
#0600_1	75		#0600_1'	87		#0600_①	192		#0600_①’	139
#0600_2	207		#0600_2'	131		#0600_②	252		#0600_②’	226
#0600_3	193		#0600_3'	152		#0600_③	157		#0600_③’	157
#0600_4	100		#0600_4'	309		#0600_④	171		#0600_④’	163
#0600_5	128		#0600_5'	161		#0600_⑤	165		#0600_⑤’	266
#0600_6	146		#0600_6'	172		#0600_⑥	242		#0600_⑥’	274
	DMSO+Veh	DMSO+OXT derivative	Aβ+Veh	Aβ+OXT derivative
MEAN	141.5	168.667	196.5	204.167
SE	21.0472	30.621	16.7068	24.0436
